# Supplementary material for: Improving Soil Properties and Microbiomes by Mixed Eucalyptus–Cupressus Afforestation
Source: Biology (Basel). 2025 Nov 24;14(12):1667. doi: 10.3390/biology14121667 (PMC12729669; doi:10.3390/biology14121667)
Supplement: Supplementary file 1 [file biology-14-01667-s001.zip]

Archive with 2 entries (2 files):
- Supplementary Table S1-S3.xlsx
- Supplementary Figure S1-S7.pdf
