# Supplementary material for: Improving Soil Properties and Microbiomes by Mixed Eucalyptus–Cupressus Afforestation
Source: Biology (Basel). 2025 Nov 24;14(12):1667. doi: 10.3390/biology14121667 (PMC12729669; doi:10.3390/biology14121667)
Supplement: Supplementary file 1 [file biology-14-01667-s001.zip › Supplementary Table S1-S3.xlsx]

## Sheet: Table S1
Table S1 Basic overview of forest sampling sites
Plot	Proportion	Elevation/m	Slope/°	Average diameter/cm	Average height/m	Density/(per/hm2)
A	E(1):C(0)	209.71	13	12.02	9.94	1575
B	E(2):C(1)	212.89	5	20.72	14.03	800
C	E(1):C(1)	228.13	16	14.39	13.3	1150
D	E(1):C(2)	223.03	5	13.47	12.19	1700
E	E(0):C(1)	217.32	4	13.19	12.53	1450
	Note: In this column, E indicates Eucalyptus grandis × E. urophylla, and C indicates Cupressus funebris

## Sheet: Table S2
Table S2. Bacterial and fungal composition in initial evaluation mixed forests
Sample plot	16S						ITS
	phylum	class	order	family	genus	species	phylum	class	order	family	genus	species
EB-1	20	47	124	193	259	281	10	25	46	69	88	97
EB-2	23	46	119	201	284	310	11	26	54	87	113	113
EB-3	25	58	149	222	297	326	10	27	48	62	77	83
EC-1	26	53	134	214	292	316	11	35	72	131	188	225
EC-2	18	36	94	153	197	206	11	24	53	93	118	129
EC-3	27	52	124	215	293	316	12	38	83	161	236	273
EG-1	23	50	131	214	313	340	10	28	52	83	98	99
EG-2	26	58	142	235	336	354	10	21	52	107	138	139
EG-3	31	66	166	287	423	453	10	25	51	74	95	106
EU-1	24	59	155	241	345	363	12	31	75	119	162	171
EU-2	23	48	121	204	271	290	11	31	67	122	165	168
EU-3	25	52	128	207	277	299	13	30	69	131	179	191
EC: Eucalypt-Cypress mixed forest; EB: Eucalypt-Ficus mixed forest; EG: Eucalypt-Ginkgo mixed forest; EU: Eucalypt pure fores.

## Sheet: Table S3
Table S3. Topology of the constructed networks
topo	Bacterium	Fungi
RMT_threshold	0.6	0.6
Average_nearest_neighbor_degree	223.974	28.9004
Average_path_length	2.78398	3.49432
Betweenness_centrality	7.60872e+07	5.15825e+06
Closeness_centrality	273.781	93.7719
Degree_assortativity	0.496168	0.447111
Degree_centralization	1623902	86690
Density	0.0585711	0.0238812
Cluster_num	1	1
Diameter	4.55332	5.96579
Transitivity	0.702914	0.462511
Num_vertice	2786	804
Num_edge	227227	7709
Modularity	0.56375	0.611751
